# Supplementary material for: Response to comments on our article (Yin YL et al., Parasit Vectors, 10.1186/s13071-021-04739-w) by Yuqing Wang and colleagues
Source: Parasit Vectors. 2021 Sep 21;14:484. doi: 10.1186/s13071-021-04996-9 (PMC8456634; doi:10.1186/s13071-021-04996-9)
Supplement: Supplementary file 1 — Additional file 1: Table S1. Significantly differentially expressed circRNAs between C. parvum-infected and -non-infected HCT-8 cells. [file 13071_2021_4996_MOESM1_ESM.xlsx]

## Sheet: diffexpr-DESeq2results
ProbeName	padj	log2FC	Regulation
hsa_circ_0069972_CBC1	0.00586919	6.43855	up
hsa_circ_0121378_CBC1	0.0105064	4.47022	up
hsa_circ_0024102_CBC1	0.0410673	4.46837	up
hsa_circ_0077996_CBC1	0.0385854	4.14754	up
hsa_circ_0060532_CBC1	0.0203562	3.66132	up
hsa_circ_0060533_CBC1	0.0307981	3.59315	up
hsa_circ_0088731_CBC1	0.0397025	3.32395	up
hsa_circ_0001946_CBC1	0.0302723	2.49797	up
hsa_circ_0066707_CBC1	0.0415634	2.04377	up
hsa_circ_0122429_CBC1	0.0422494	1.90162	up
hsa_circ_0026113_CBC1	6.29e-12	1.85336	up
hsa_circ_0051538_CBC1	0.0135957	1.58758	up
hsa_circ_0080907_CBC1	0.042955	1.43052	up
hsa_circ_0020280_CBC1	2.16e-18	1.41584	up
hsa_circ_0021703_CBC1	0.0230099	1.39353	up
hsa-circRNA12454-9_CBC1	5.98e-07	1.28783	up
hsa_circ_0056861_CBC1	1.13e-05	1.14639	up
hsa_circ_0076096_CBC1	6.72e-07	1.08346	up
hsa_circ_0134772_CBC1	0.00119685	1.07591	up
hsa_circ_0060535_CBC1	0.000215086	1.06644	up
hsa_circ_0063816_CBC1	0.00172266	1.05365	up
hsa_circ_0080904_CBC1	0.00416102	1.04816	up
hsa_circ_0056860_CBC1	0.000912914	1.01302	up
hsa_circ_0088183_CBC1	0.000343538	-1.01058	down
hsa_circ_0140698_CBC1	7.11e-05	-1.24301	down
hsa_circ_0095570_CBC1	0.0172291	-1.30652	down
